# Supplementary material for: Consequences of In Utero Zika Virus Exposure and Adverse Pregnancy and Early Childhood Outcomes: A Prospective Cohort Study
Source: Viruses. 2022 Dec 10;14(12):2755. doi: 10.3390/v14122755 (PMC9788325; doi:10.3390/v14122755)
Supplement: Supplementary file 1 [file viruses-14-02755-s001.zip]

Archive with 1 entries (1 files):
- viruses-2080602-supplementary.pdf
